# Supplementary material for: A SAM analogue-utilizing ribozyme for site-specific RNA alkylation in living cells
Source: Nat Chem. 2023 Sep 4;15(11):1523–31. doi: 10.1038/s41557-023-01320-z (PMC10624628; doi:10.1038/s41557-023-01320-z)
Supplement: Supplementary file 4 — Statistical source data for Fig. 2e. [file 41557_2023_1320_MOESM4_ESM.xlsx]

## Sheet: Fig2e
A SAM analogue-utilizing ribozyme for site-specific RNA alkylation in living cells
T. Okuda, A.-K. Lenz, F. Seitz, J. Vogel, C. Höbartner
Figure 2e	yield in % after 1 h incubation
	N=
atomic mutant of A	1	2	3	mean	SD
A	76.5339	95.3377	95.5043	89.1253	10.9047
c1A	76.3924	88.8532	98.1657	87.8037	10.9245
c3A	0	0	0	0	0
c7A	61.4153	63.1341	72.0186	65.5227	5.69088
dA	23.5215	40.2831	31.7658	31.8568	8.38114
