# Supplementary material for: A SAM analogue-utilizing ribozyme for site-specific RNA alkylation in living cells
Source: Nat Chem. 2023 Sep 4;15(11):1523–31. doi: 10.1038/s41557-023-01320-z (PMC10624628; doi:10.1038/s41557-023-01320-z)
Supplement: Supplementary file 6 — Source data for plots in Fig. 3d,e,f,g. [file 41557_2023_1320_MOESM6_ESM.xlsx]

## Sheet: Fig3de
SAMURI: a SAM analogue-utilizing ribozyme for site-specific RNA alkylation in living cells
T. Okuda, A-K Lenz, F. Seitz, J. Vogel, C. Höbartner
Figure 3 d, e	ProSeDMA concentration dependence of observed rate constants
Mg2+ = 10 mM
[ProSeDMA]		1 μM			2 μM			3 μM			4 μM			5 μM			10 μM			20 μM			50 μM
N		1	2	3	1	2	3	1	2	3	1	2	3	1	2	3	1	2	3	1	2	3	1	2	3
Reaction time (min)	0	0	0	0	0	0	0	0	0	0	0	0	0	0	0	0	0	0	0	0	0	0	0	0	0
	5	1.81438	1.06967	1.09526	6.17777	6.38816	5.45857	17.3161	10.0322	12.1458	19.5837	15.6607	12.255	20.3096	20.0981	20.4619	39.9815	46.1966	39.5361	37.6049	41.3548	40.088	46.5515	47.8123	48.8408
	10	4.23773	3.76636	3.87422	16.1872	12.9878	12.5191	31.7945	21.9736	24.0713	37.1319	30.2359	29.7459	43.9796	45.1718	46.3893	57.5236	60.4629	59.6173	66.3857	68.9754	68.4159	68.0045	72.1844	72.0532
	20	7.79907	9.03262	7.72663	29.1777	25.0516	26.1727	50.293	41.5277	44.8715	57.2066	50.0805	50.2015	64.3534	66.0518	69.9981	75.9927	75.9444	77.1405	86.4361	87.8723	87.9957	85.0904	85.947	87.3263
	40	16.862	17.743	17.8193	44.7384	42.4257	43.8714	67.6224	64.5907	65.7426	76.5109	70.1888	77.3729	83.3657	84.6344	81.1601	86.0505	86.3002	87.8714	93.939	94.3044	96.5116	95.6101	94.9583	97.447
	60	23.9759	25.6883	24.449	58.0678	56.494	57.3944	78.8535	79.2208	74.0389	83.1947	78.0409	80.054	90.6217	92.0089	90.441	100	98.2066	100	99.9378	96.8143	98.7256	96.6871	96.7437	99.7598
kobs (min-1)		0.00406	0.00441	0.00425	0.02186	0.01475	0.01466	0.04693	0.03863	0.02494	0.05441	0.04449	0.04679	0.06698	0.05953	0.05883	0.09513	0.11485	0.0972	0.11334	0.12242	0.10378	0.13233	0.13771	0.12569
Mg2+ = 0.5 mM
[ProSeDMA]		10 μM			20 μM			30 μM			40 μM			50 μM			100 μM			150 μM
N		1	2	3	1	2	3	1	2	3	1	2	3	1	2	3	1	2	3	1	2	3
Reaction time (min)	0	0	0	0	0	0	0	0	0	0	0	0	0	0	0	0	0	0	0	0	0	0
	5	3.60038	4.38988	4.63493	8.94498	9.15764	9.73361	11.9086	13.2883	13.2025	20.3954	18.4188	18.6425	20.9193	20.9491	21.085	32.5468	32.4999	31.6733	34.5253	30.1022	30.9186
	10	6.08739	5.47049	7.22394	15.9034	15.5744	14.6971	21.7779	22.1197	22.4729	27.7082	25.1994	24.1438	31.652	29.3494	30.8513	45.3634	42.4725	43.2657	51.5879	51.1489	49.6084
	20	12.3511	10.818	12.5566	23.3602	23.2623	24.61	29.6765	31.5807	30.5926	37.7479	35.5683	36.0276	45.1633	42.8573	41.1424	63.2995	63.978	63.6772	72.1799	72.6236	73.9821
	40	15.9344	16.25	19.9123	37.8293	38.16	38.0073	41.4474	42.6991	41.5735	51.0181	49.2764	53.9866	61.9063	58.3913	58.7528	82.2357	82.2903	82.5113	88.2532	88.5916	85.3534
	60	24.4476	24.6718	25.0093	43.8847	43.2174	41.6956	52.2144	53.2011	51.8504	61.4437	59.1766	62.2035	71.89	69.7537	65.4478	87.536	89.8324	89.9436	97.5323	94.6063	96.6987
kobs (min-1)		0.02594	0.01297	0.01875	0.03548	0.0398	0.03488	0.0466	0.04832	0.04315	0.04543	0.05215	0.05787	0.05399	0.05195	0.05874	0.06831	0.06862	0.07487	0.0758	0.07512	0.07755
plot kobs vs [ProSeDMA]
[ProSeDMA], (μM)	mean kobs (Mg2+ = 10 mM)
0	0
1	0.00424
2	0.01709
3	0.03683
4	0.04856
5	0.06178
10	0.10239
20	0.11318
50	0.13191
[ProSeDMA], (μM)	mean kobs (Mg2+ = 0.5 mM)
0	0
10	0.01922
20	0.03672
30	0.04602
40	0.05182
50	0.05489
100	0.0706
150	0.07616

## Sheet: Fig3f
SAMURI: a SAM analogue-utilizing ribozyme for site-specific RNA alkylation in living cells
T. Okuda, A-K Lenz, F. Seitz, J. Vogel, C. Höbartner
Figure 3 f	Scope of SAMURI with various SAM analogues.
Co-factor		ProSeDMA 5			AllSeDMA 7			ProSeDMA Me2 8			ProSeDMA OH 9			ProSeAM
N		1	2	3	1	2	3	1	2	3	1	2	3	1	2	3
Reaction time (min)	0	0	0	0	0	0	0	0	0	0	0	0	0	0	0	0
	1	15.6955	18.5355	16.3836	6.54323	8.25967	6.92782	6.72281	7.04913	7.09456	2.84488	2.80987	2.29066	4.04691	5.2506	5.64787
	5	40.106	44.4479	39.5361	16.7814	17.8086	17.5031	27.9675	33.9236	37.1353	4.58766	5.08621	4.39222	14.3064	12.8069	11.6728
	10	57.5236	60.4629	59.6173	27.9734	30.1093	28.0568	43.4641	52.6249	49.5314	9.17437	9.30311	8.68055	26.3235	25.7707	26.836
	20	75.5501	75.9444	73.6888	48.6685	48.8575	44.4164	53.608	69.6147	67.2128	15.2862	14.9899	14.5989	43.4922	42.5722	46.3403
	40	86.0505	86.3002	86.4589	67.6481	67.2843	59.3905	71.0119	78.2739	80.8633	18.39	18.992	19.4211	54.1913	55.0454	60.1985
	60	90.4407	88.7974	89.918	78.8137	85.443	70.5226	78.4851	83.5119	85.1312	27.4483	27.3477	28.6049	63.122	61.559	66.9514
		kobs = 0.12 min-1			kobs = 0.042 min-1			kobs = 0.092 min-1			kobs = 0.029 min-1			kobs = 0.051 min-1
		Ymax = 86.857			Ymax = 82.991			Ymax = 79.867			Ymax = 31.618			Ymax = 66.570
		R2 = 0.989			R2 = 0.994			R2 = 0.994			R2 = 0.973			R2 = 0.997
Co-factor		MeSeDMA 6		SAM		SDM
N		1	2	1	2	1	2	3
Reaction time (min)	0	0	0	0	0	0	0	0
	180	3.47075	3.71803	4.00982	3.55206	6.25876	6.50673	5.6305
	360	6.52699	7.88367	8.93426	8.33188	9.86341	9.76905	10.8721
	540	9.97774	9.62314	15.6351	15.5813	13.3725	14.195	12.5839
	720	12.1099	12.5861	24.2772	25.4092	18.9486	17.486	17.6295
	900	14.3895	13.6619	33.7013	31.6808	23.8475	23.0969	22.4086
	1080	17.133	17.8118	39.4706	38.0066	28.7588	25.8717	26.9302
	1260	20.7381	21.0531	43.1226	44.5543	36.3854	30.2385	30.0142
	1440	23.3832	24.1891	46.9999	47.1838	38.9359	36.0416	36.01
		kobs = 0.0002 min-1		kobs = 0.0004 min-1		kobs = 0.0003 min-1
		R2 = 0.997		R2 = 0.998		R2 = 0.999

## Sheet: Fig3g
SAMURI: a SAM analogue-utilizing ribozyme for site-specific RNA alkylation in living cells
T. Okuda, A-K Lenz, F. Seitz, J. Vogel, C. Höbartner
Figure 3 g	Inhibition assay: SAMURI trans-propargylation activity was not inhibited by SAM.
		Fraction modified
	[SAM], (μM)	1	2	3	ave.
	1	87.0232	81.3297	86.9358	85.0962
	5	85.653	73.1866	83.8816	80.9071
	10	83.0466	80.1312	82.7371	81.9717
	50	83.8056	82.1139	82.8785	82.9327
	100	85.6224	80.8846	84.2029	83.57
	500	82.4836	85.8222	91.7942	86.7
	1000	85.6732	86.4193	85.6201	85.9042
