# Supplementary material for: A SAM analogue-utilizing ribozyme for site-specific RNA alkylation in living cells
Source: Nat Chem. 2023 Sep 4;15(11):1523–31. doi: 10.1038/s41557-023-01320-z (PMC10624628; doi:10.1038/s41557-023-01320-z)
Supplement: Supplementary file 8 — Statistical source data for Fig. 4c,e. [file 41557_2023_1320_MOESM8_ESM.xlsx]

## Sheet: Fig4c
SAMURI: a SAM analogue-utilizing ribozyme for site-specific RNA alkylation in living cells
T. Okuda, A-K Lenz, F. Seitz, J. Vogel, C. Höbartner
Figure 4 c	Cell viability measured by trypan blue staining.
		Cell viability
	[ProSeDMA], (mM)	1	2	3	4
	0	99.1736	97.7612	95.8678	99.2366
	0.1	95.3846	100	98.773	98.7952
	0.5	97.931	96.9879	99.1936	94.3089
	1	98.052	95.1049	98.7342	97.7941
	3	96.8254	91.2162	99.2	98.7805

## Sheet: Fig4e
SAMURI: a SAM analogue-utilizing ribozyme for site-specific RNA alkylation in living cells
T. Okuda, A-K Lenz, F. Seitz, J. Vogel, C. Höbartner
Figure 4 e	Intracellular labeling efficiency of cSAMURI calculated from Cy5/DFHBI-1T ratio.
	Fluorescence intensity counts
[ProSeDMA], (mM)	0.1			0.5			1			3			Control
n	1	2	3	1	2	3	1	2	3	1	2	3	1	2	3
DFHBI	1826	3554	767	2515	8874	1304	2248	6851	1676	2174	7571	2372	1335	9238	3117
Cy5	51	38	84	120	273	217	406	376	359	1117	1215	1419	6936	6863	9869
Ratio (Cy5/DFHBI)	0.0279299	0.0106922	0.109518	0.0477137	0.030764	0.166411	0.180605	0.0548825	0.2142	0.513799	0.160481	0.598229	5.19551	0.74291	3.16619
%	0.537578	1.43923	3.45898	0.918365	4.14102	5.25588	3.47618	7.38751	6.76525	9.88931	21.6017	18.8943	100	100	100
mean (%)	1.81193			3.43842			5.87631			16.7951
