# Supplementary material for: A SAM analogue-utilizing ribozyme for site-specific RNA alkylation in living cells
Source: Nat Chem. 2023 Sep 4;15(11):1523–31. doi: 10.1038/s41557-023-01320-z (PMC10624628; doi:10.1038/s41557-023-01320-z)
Supplement: Supplementary file 12 — Source data for plots in Extended Data Fig 8. [file 41557_2023_1320_MOESM12_ESM.xlsx]

## Sheet: ED Fig8c
SAMURI: a SAM analogue-utilizing ribozyme for site-specific RNA alkylation in living cells
T. Okuda, A-K Lenz, F. Seitz, J. Vogel, C. Höbartner
ED Figure 8 c	Calibration curve of peak area vs concentration of ProSeDMA
Spiked [ProSeDMA], (nmol)	Peak area
	1	2	3
0.05	6.19677	6.51429	9.88856
0.25	48.1889	56.9551	54.6352
0.5	131.301	102.055	106.916
2.5	771.645	676.119	748.038
5	1611.48	1975.29	1506.32
	Slope = 0.33pmol-1
	R2 = 0.995

## Sheet: ED Fig8gh
SAMURI: a SAM analogue-utilizing ribozyme for site-specific RNA alkylation in living cells
T. Okuda, A-K Lenz, F. Seitz, J. Vogel, C. Höbartner
ED Figure 8 g h	Detected ProSeDMA concentration from cell lysate
Treated [ProSeDMA], (mM)	Peak area				Treated [ProSeDMA], (mM)	Detected concentration (nmol)				Treated [ProSeDMA], (mM)	Detected concentration (nmol/106 cells)
	1	2	3			1	2	3			1	2	3
0	0	0	0		0	0	0	0		0	0	0	0
100	7.24859	12.8266	19.0737		100	0.0219654	0.0388684	0.057799		100	0.0878617	0.155474	0.231196
500	137.31	54.4138	60.7455		500	0.416091	0.16489	0.184077		500	1.66436	0.659561	0.736309
1000	197.02	515.951	173.486		1000	0.597031	1.56349	0.525716		1000	2.38813	6.25395	2.10286
3000	553.577	831.328	556.952		3000	1.67751	2.51918	1.68773		3000	6.71003	10.0767	6.75094
